# Supplementary material for: Chest closure without drainage after open patent ductus arteriosus ligation in Ugandan children: A non blinded randomized controlled trial
Source: BMC Surg. 2016 Sep 29;16:69. doi: 10.1186/s12893-016-0182-x (PMC5041499; doi:10.1186/s12893-016-0182-x)
Supplement: Additional file 2: — PDA-POT-STUDY. (XLSX 32 kb) [file 12893_2016_182_MOESM2_ESM.xlsx]

## Sheet: PDA-POT-STUDY
group	serialnumb	dateofadmi	dateofoper	dateformfi	dateofdisc	initials	age	sex	residence	temperatur	Temp	weightkg	weight	heightm	bmi	radialpuls	bpsystolic	bpdiastoli	heartsound	heatsounds	murmur	auscultati	respirator	xrayfindin	ECHOfindin	HIVstatus	durationof	bloodloss	sizeofches	sizrofduct	musclespar	dateICUadm	dateICUdis	xraydoneIC	tubecorrec	tubeactive	amount48ho	induration	discharge	pleuralsep	interventi	typeofflui	xrayinICU	xrayat24hr	xrayatdisc	durationon	durationIC	reasonprol	s3
no drain	9067	2012-04-13	2012-04-16	2012-04-16	2012-04-20	N.F	15	male	Luwero	362	36.2	9	0.9	6	25	118	87	68	TRUE	TRUE	machinery	clear lung fields	25	dilated heart chambers,costophrenic angles clear	large PDA 4mm,small PFO, no vegetations seen	negative	45	5	0	8	yes	2012-04-16	2012-04-18	yes	N/A	N/A		N/A	N/A	0	none	none	plethora both lung fields	costophrenic angles clear	costophrenic angles clear	6	2 days	1l/min	FALSE
no drain	8968	2012-04-20	2012-04-23	2012-04-23	2012-05-02	K.R	12	male	Masaka	364	36.4	8	0.8	66	184	120	153	73	TRUE	TRUE	machinery	bilateral basal crepitations	25	dilated left ventricle,clear costophrenic angles	large PDA,left to right shunt	negative	50	3		10	yes	2012-04-23	2012-04-24	yes	N/A	N/A		N/A	N/A	0	none	n/a	plethora especially left lung field, clear costophrenic angles	costophrenic angles clear	costophrenic angles clear	5	1 day	0.5 l/min	FALSE
drain	8869	2012-05-18	2012-05-21	2012-05-21	2012-05-25	T.R	6	female	kamwokya	363	36.3	7	0.7	7	143	112	82	36	TRUE	TRUE	machinery	clear lung fields	30	both lung fields have no opacitiesor pleural space collections	moderate sized PDAwith left to right shunt	negative	60	5	20	10	yes	2012-05-21	2012-05-22	yes	yes	yes	5	no	no	0	none	n/a	plethora both lung fields	clear costophrenic angles, lungs well expanded	clear costophrenic angles, lungs well expanded	2	1 day	1.5 l/min	FALSE
drain	8770	2012-05-04	2012-05-07	2012-05-07	2012-05-12	S.R	6	male	arua	362	36.2	8	0.8	72	154	108	93	44	TRUE	TRUE	machinery	lung fields clear bilaterally	30	no pleural space collection, dilated left heart chamber	large PDA, moderate PHT, moderate MR, small PFO	negative	80	1	16	6	yes	2012-05-07	2012-05-08	yes	yes	yes	37	no	no	0	none	n/a	plethora both lung fields, costophrenic angles clear	clear and sharp costophrenic angles	clear costophrenic angles	19	1 day	1.5 l/min	FALSE
no drain	8671	2012-05-24	2012-05-25	2012-05-26	2012-06-21	K.R	4	female	isinjiro	36	3.6	38	3.8	55	126	103	100	59	TRUE	TRUE	machinery	equal bilateral breath sounds, no crepts or rhonchi	40	normal lung fields, costophrenic angles free	moderate PDA 4mm,moderately sized VSD, high PAP		65	5		3	yes	2012-05-25	2012-05-28	yes	N/A	N/A		N/A	N/A	0	none	n/a	lungs well expanded, costophrenic angles clear	lungs well expanded, no air or fluid collection	costophrenic angles clear	50	more than 2 days	1 l/min	FALSE
drain	8572	2012-05-09	2012-05-25	2012-05-25	2012-06-19	N.B	4	female	nabuti	36	3.6	41	4.1	59	118	55	64	27	TRUE	TRUE	machinery	equal bilateral air entry with crepitations left lung base	42	normal lung fields, clear costophrenic angles, normal mediastinum	atrial situs solitus, levocardia, PDA 2.2mm with tiny PFO	negative	90	15	18	4	yes	2012-05-25	2012-05-27	yes	yes	yes	20	no	no	0	none	n/a	plethora, left lung not fully expanded, slight pneumothorax	left lung fully expanded	costophrenic angles clear bilaterally	40	2 days	1.5 l/min	FALSE
no drain	8401	2012-05-22	2012-05-25	2012-05-25	2012-05-30	N.M	12	female	luwero	352	35.2	7	0.7	72	135	106	101	32	TRUE	TRUE	machinery	breath sounds equal bilaterally, no crepts or rhonchi	43	plethora, widened mediastinum, grossly dilated heart	PDA 4mm diameter, PG-64mm, trivial TR, AR, dilated left heart	negative	120	1		8	yes	2012-05-25	2012-05-26	no	N/A	N/A		N/A	N/A	0	none	n/a	N/A	normal lung fields, no pleural space collections	clear lung fields bilaterally	7	1 day	1 l/min	FALSE
drain	8302	2012-06-06	2012-06-11	2012-06-11	2012-06-20	K.R	4	female	fort portal	36	3.6	37	3.7	56	118	108	70	30	TRUE	TRUE	machinery	clear lung fields bilaterally	30	right nodular infiltrates,no fluid or air collection	moderately sized PDA 2.5mm, normal left ventricular systolic function.	negative	70	5	16	4	yes	2012-06-11	2012-06-12	yes	yes	yes	10	no	no	0	none	n/a	lungs fully expanded, chest tube insitu	clear costophrenic angles, lungs fully expanded	clear costophrenic angles, lungs fully expaned	72	1 day	1.5 l/min	FALSE
drain	8203	2012-06-08	2012-06-11	2012-06-11	2012-06-15	A.S	120	female	fort portal	352	35.2	19	1.9	132	109	104	91	51	TRUE	TRUE	machinery	chest clear	28	normal lung fields, costophrenic angles clear	grossly dilated left heart chamber, large PDA 7mm, L-R shunt. normal pericardium	negative	90	1	24	9	no	2012-06-11	2012-06-12	yes	yes	yes	500	no	no	15	none	n/a	left costophrenic angle is obliterated	plethora especially left lung field, left costophrenic angle obliterated. right is normal	haziness of left costophrenic angle	12	1 day	2 l/min	FALSE
no drain	1111	2012-06-29	2012-07-02	2012-07-02	2012-07-06	A.M	4	female	naalya	362	36.2	53	5.3	63	134	133	81	63	TRUE	TRUE	machinery	normal bilateral air entry, no crepitations or rhonchi	45	normal bilateral air entry, no crepitations or rhonchi	moderately sized PDA, small PFO, severe PHT, large non restrictive perimembranous VSD	negative	60	5		6	yes	2012-07-02	2012-07-03	yes	N/A	N/A		N/A	N/A	0	none	n/a	plethora in lung fields, no fluid collections	no fluid collections in lung fields	no fluid collections in lung fields	16	1 day	0.5 l/min	FALSE
no drain	8007	2012-06-30	2012-07-09	2012-07-09	2012-07-16	N.T	36	male	kanyanya	362	36.2	12	1.2	87	159	92	93	57	TRUE	TRUE	machinery	chest clear	30	normal lung fields,costophrenic angles clear	large PDA 4mm with poor left ventricular function of unknown origin	negative	100	8		6	yes	2012-07-09	2012-07-10	yes	N/A	N/A		N/A	N/A	36	chest drain inserted	chylous	haziness left lung field	left hydrothorax	costophrenic angles free and clear	8	1 day	1 l/min	FALSE
no drain	7908	2012-07-20	2012-07-23	2012-07-23	2012-07-26	M.L	10	female	seeta	362	36.2	11	1.1	72	212	112	87	36	TRUE	TRUE	machinery	costophrenic angles free and sharp bilaterally	32	costophrenic angles free and sharp bilaterally	moderately sized PDA 3mm with L-R shunt	negative	75	5		6	yes	2012-07-23	2012-07-24	yes	N/A	N/A		N/A	N/A	0	none	n/a	plethora left lung field, costophrenic angles free and sharp	clear and sharp costophrenic angles	normal chest x-ray	1	1 day	1 l/min	FALSE
drain	7809	2012-07-27	2012-07-30	2012-07-30	2012-08-03	O.S	15	female	najjera	36	3.6	8	0.8	75	142	149	72	26	TRUE	TRUE	machinery	chest clear	47	normal lung fields, costophrenic angles free bilaterally	small PDA, L-R shunt	negative	60	8	16	5	yes	2012-07-30	2012-07-31	yes	yes	yes	29	no	no	0	none	n/a	clear costophrenic angles, slight plethora left lung field	clear costophrenic angles bilaterally	clear costophrenic angles bilaterally	10	1 day	1.5 l/min	FALSE
no drain	7710	2012-08-03	2012-08-06	2012-08-06	2012-08-10	W.K	6	female	kawempe	361	36.1	4	0.4	53	142	124	92	38	TRUE	TRUE	machinery	chest is clear	40	right heterogeneous infiltrate around hilar area, costophrenic angles free.	moderatesized PDA 2mm diameter with L-R shunt	negative	35	5		7	yes	2012-08-06	2012-08-07	yes	N/A	N/A		N/A	N/A	0	none	n/a	bilaterl heterogenous opacities, lung fully expanded,costophrenic angles clear, subcutaneous emphysema.	clear costophrenic angles	clear costophrenic angles	6	1 day	0.5 l/min	FALSE
drain	7611	2012-08-03	2012-08-06	2012-08-06	2012-08-10	N.P	36	female	ndeeba	362	36.2	11	1.1	88	142	102	85	55	TRUE	TRUE	machinery	both lung fields clear	20	heterogeneous opacities perihilar area right side, costophrenic angles free	large PDA 3.5mm with L-R shunt	negative	85	3	18	8	yes	2012-08-06	2012-08-07	yes	yes	yes	42	no	no	0	none	n/a	lungs fully expanded, costophrenic angles free, sharp	costophrenic angles clear	lungs fully expanded, no blunting of costophrenic angles	6	1 day	0.5 l/min	FALSE
drain	7512	2012-08-10	2012-08-13	2012-08-13	2012-08-18	G.A	10	female	kibimba	356	35.6	4	0.4	74	73	127	95	30	TRUE	TRUE	machinery	chest is clear	80	right hilar opacities, costophrenic angles free	large PDA 4mm diameter with L-R shunt	negative	45	5	16	5	yes	2012-08-13	2012-08-14	yes	yes	yes	55	no	no	0	none	n/a	chest tube correctly positioned	costophrenic angles clear and free	costophrenic angles free, clear	9	1 day	0.5 l/min	FALSE
drain	7306	2012-08-17	2012-08-27	2012-08-27	2012-08-31	E.J	144	male	moru-aresur	355	35.5	29	2.9	135	159	94	107	63	TRUE	TRUE	machinery	chest clear	25	normal lung fields, costophrenic angles free bilaterally	moderately sized PDA with L-R shunt	negative	120	5	24	15	no	2012-08-27	2012-08-28	yes	yes	yes	162	no	no	0	none	n/a	tube correct position, plethora left lung field, clear costophrenic angles	lungs well expanded, costophrenic angles free	lungs well expanded, clear costophrenic angles	12	1 day	1.5 l/min	FALSE
no drain	7207	2012-08-25	2012-08-29	2012-08-29	2012-09-03	K.J	26	female	bugiri	372	37.2	10	1	8	156	146	90	30	TRUE	TRUE	machinery	chest clear	30	normal lung fields	moderately sized PDA with L-R shunt	negative	120	5		10	yes	2012-08-29	2012-08-30	yes	N/A	N/A		N/A	N/A	0	none	n/a	plethora left lung field, no fluid collection in costophrenic angles	costophrenic angles free	costophrenic angles free	12	1 day	1 l/min	FALSE
drain	7108	2012-09-01	2012-09-03	2012-09-03	2012-09-07	N.L	11	female	masanafu	366	36.6	7	0.7	66	161	82	80	40	TRUE	TRUE	machinery	no crepitations or rhonchi. good air entry bilaterally	30	normal lung fields	large PDA 3.9mm normal valves, low left ventricular systolic function	negative	45	3	18	6	yes	2012-09-03	2012-09-04	yes	yes	yes	20	no	yes	0	none	n/a	no fluid in costophrenic angles	costophrenic angles clear and free	costophrenic angles clear and free	12	1 day	0.5 l/min	FALSE
drain	7013	2012-09-01	2012-09-03	2012-09-03	2012-09-07	N.H	51	female	nansana	364	36.4	16	1.6	1	16	103	100	50	TRUE	TRUE	machinery	clear chest, no rhonchi or crepitations	38	normal lung fields, free costophrenic angles	large PDA, 4mm L-R shunt, normal valves, no septal defects	negative	90	25	24	10	yes	2012-09-03	2012-09-04	yes	yes	yes	50	no	no	2	none	n/a	plethora left lung field, no air or fluid collections	clear lung fields	no fluid or air accumulation, clear lung fields	12	1 day	1 l/min	FALSE
drain	6914	2012-09-07	2012-09-10	2012-09-10	2012-09-14	N.J	4	female	buikwe	363	36.3	6	0.6	63	151	101	84	35	TRUE	TRUE	machinery	chest clear	40	normal lung fields, costophrenic angles free	large PDA 3.7mm, normal valves, L-R shunt	negative	45	2	18	5	no	2012-09-10	2012-09-11	yes	yes	yes	28	no	no	0	none	n/a	costpphrenic angles clear	no fluid or air on x-ray	no fluid or air accumulation	6	1 day	1 l/min	FALSE
no drain	6815	2012-09-28	2012-10-01	2012-10-01	2012-10-05	K.N	72	male	kituto	365	36.5	18	1.8	108	167	76	111	54	TRUE	TRUE	machinery	chest clear	20	normal lung fields, clear costophrenic angles	large PDA 4mm diameter L-R shunt. normal tricuspid and aortic valves	negative	75	5		7	yes	2012-10-01	2012-10-02	yes	N/A	N/A		N/A	N/A	0	none	n/a	plethora both lung fields, left more than right	clear costophrenic angles	clear costophrenic angles	6	1 day	0.5 l/min	FALSE
drain	6716	2012-09-20	2012-10-01	2012-10-01	2012-10-05	N.J	144	male	katiba	37	3.7	29	2.9	134	216	70	96	50	TRUE	TRUE	machinery	bilateral basal crepitations	24	increased vascular markings especially right side	large PDA, pulmonary arterial pressures high.	negative	90	10	26	8	no	2012-10-01	2012-10-02	yes	N/A	yes	340	no	no	0	none	n/a	lungs expanded, plethora both lung fields	lung fields expanded, costophrenic angles free	normal lung fields	72	2 days	2 l/min	FALSE
no drain	6617	2012-10-05	2012-10-08	2012-10-08	2012-10-12	A.S	12	female	gulu	378	37.8	7	0.7	74	128	148	83	59	TRUE	TRUE	machinery	chest clear	20	wide mediastinum, increased bronchovesicular markings	large PDA 3mm diameter with L-R shunt	negative	60	5		7	yes	2012-10-08	2012-10-09	yes	N/A	N/A		N/A	N/A	0	none	n/a	lung expanded, no fluid collection	costophrenic angles free	normal lung expansion	6	1 day	1 l/min	FALSE
no drain	6518	2012-10-12	2012-10-17	2012-10-17	2012-10-22	N.A	12	female	entebbe	363	36.3	8	0.8	73	11	102	80	36	TRUE	TRUE	machinery	chest clear	32	normal fields	small PDA normal valves and pericardium	negative	90	8		5	yes	2012-10-17	2012-10-18	yes	N/A	N/A		N/A	N/A	0	none	n/a	slight plethora, costophrenic angles clear	good lung expansion	costophrenic angles clear	13	1 day	0.5 l/min	FALSE
drain	6409	2012-10-19	2012-10-22	2012-10-22	2012-10-26	N.P	8	female	semuto	366	36.6	6	0.6	76	104	97	100	30	TRUE	TRUE	machinery	clear lung fields	36	normal chest x-ray	large PDA dilated left heart chamber, mild MR due to annular dilatation	negative	90	7	16	6	yes	2012-10-22	2012-10-23	yes	yes	yes	12	yes	yes	0	none	n/a	plethora left side, chest tube in position	no fluid collectionin costophrenic angles	no fluid collection in costophrenic angles	4	1 day	0.5 l/min	FALSE
no drain	6310	2012-10-26	2012-10-29	2012-10-29	2012-11-02	K.V	60	male	entebbe	374	37.4	20	2	12	139	113	108	64	TRUE	TRUE	machinery	chest is clear	17	normal lung fields	large PDA L-R shunt, normal valves	negative	110	5		6	no	2012-10-29	2012-10-30	yes	N/A	N/A		N/A	N/A	0	none	n/a	slight plethora, no pleural accumulation	lungs well expanded, no accumulation	lungs well expanded, no pleural accumulation	1	1 day	0.5 l/min	FALSE
drain	6211	2012-12-13	2012-12-17	2012-12-12	2012-12-21	S.H	48	female	adjumani	361	36.1	15	1.5	103	141	99	78	36	TRUE	TRUE	machinery	chest clear	36	normal lung fields no pleural space collection	large PDA 4mm in diameter with L_R shunt, trivial AR and MR	negative	90	5	18	10	yes	2012-12-17	2012-12-18	yes	yes	yes	34	no	yes	0	none	n/a	plethora left lung field, clear angles	normal lung fields	normal lung fields	24	1 day	1 l/min	FALSE
no drain	6112	2012-12-14	2012-12-17	2012-12-17	2012-12-21	N.J	60	female	kyotera	366	36.6	15	1.5	103	141	112	84	46	TRUE	TRUE	machinery	chest clear	32	clear lung fields, no pleural space collection	large PDA 4mm diameter, L-R shunt, old vegetation in PDA	negative	45	5		10	yes	2012-12-17	2012-12-17	yes	N/A	N/A		N/A	N/A	0	none	n/a	haziness both lung fields, clear costophrenic angles	clear lung fields, no pleural space collections	clear lung fields, no pleural space collections	6	1 day	1 l/min	FALSE
drain	6019	2013-01-03	2013-01-07	2013-01-07	2013-01-11	N.R	11	female	mpumude	359	35.9	7	0.7	69	147	114	85	40	TRUE	TRUE	machinery	chest clear	55	grossly enlarged left heart, bilateral heterogenous opacities, no pleural space collection	moderately sized PDA 2.6mm with L-R shunt	negative	180	3	18	10	yes	2013-01-07	2013-01-08	yes	yes	yes	34	no	no	0	none	n/a	plethora lung fields, no blunting of costophrenic angles		normal lung fields	8	1 day	0.5 l/min	FALSE
drain	5920	2013-01-04	2013-01-07	2013-01-07	2013-01-11	M.F	109	male	luwero	364	36.4	25	2.5	134	139	93	105	50	TRUE	TRUE	machinery	chest clear	32	normal lung fields	moderate sized PDA 3mm with L-R shunt, mild pericardial effusion	negative	85	5	20	15	yes	2013-01-07	2013-01-08	yes	yes	yes	80	no	yes	0	none	n/a	heterogeneous opacities in lung fields, no pleural space collections	costophrenic angles clear, lungs expanded	costophrenic angles clear, lungs expanded	6	1 day	0.5 l/min	FALSE
drain	5821	2013-01-18	2013-01-21	2013-01-21	2013-01-25	M.A	8	female	kawala	365	36.5	5	0.5	65	118	112	86	32	TRUE	TRUE	machinery	chest clear	30	enlarged cardiac shadow, costophrenic angles clear	large PDA 3mm in diameter, L_R shunt, small secundun ASD	negative	90	3	16	8	yes	2013-01-21	2013-01-22	yes	yes	yes	22	no	no	0	none	n/a	nofluid or air collection		lungs well expanded	6	1 day	0.5 l/min	FALSE
no drain	5722	2013-01-25	2013-01-28	2013-01-28	2013-02-04	J.B	10	female	hoima	361	36.1	6	0.6	61	161	172	100	50	TRUE	TRUE	machinery	chest clear	40	heterogeneous opacities, costophrenic angles clear and sharp	large PDA 3mm diameter L-R shunt, small PFO	negative	90	3		10	yes	2013-01-28	2013-01-29	yes	N/A	N/A		N/A	N/A	0	none	n/a	plethora left side, no pleural space collections	lung collapse on right side, no pleural space collections	lungs well expanded, has heterogenous opacities on right lung field	26	1 day	1 l/min	FALSE
no drain	5623	2013-02-01	2013-02-04	2013-02-04	2013-02-08	B.A	5	male	nagalama	365	36.5	52	5.2	59	149	166	85	37	TRUE	TRUE	machinery	bilateral transmitted sounds, no crepitations	40	normal lung fields, no pleural space collection	PDA 3.8mm diameter L-R shunt, no valvular anomalies	negative	50	2		5	yes	2013-02-04	2013-02-05	yes	N/A	N/A		N/A	N/A	0	none	n/a	plethora both lung fields, no pleural space collections	no pleural space collections	normal chest xray	6	1 day	0.5 l/min	FALSE
no drain	5524	2013-02-01	2013-02-04	2013-02-04	2013-02-08	K.R	43	female	namuwongo	362	36.2	14	1.4	95	155	130	98	40	TRUE	TRUE	machinery	chest is clear	30	normal cardiac shadow, no pleural fluid	large PDA 5mm diameter L-R shunt small PFO	negative	110	5		6	yes	2013-02-04	2013-02-05	yes	N/A	N/A		N/A	N/A	0	none	n/a	plethora left lung field, no pleural space collection	normal chest xray,no pleural space accumulatiion	normal chest xray	3	1 day	1 l/min	FALSE
drain	5413	2013-02-22	2013-02-25	2013-02-25	2013-02-28	J.B	36	female	kisasi	362	36.2	16	1.6	105	145	155	90	40	TRUE	TRUE	machinery	normal breath sounds	25	normal chest x-ray	large PDA 4mm diameter with L-R shunt. no valvular anomalies	negative	90	5	18	12	no	2013-02-25	2013-02-26	yes	yes	yes	120	no	no	0	none	n/a	right upper lobe consolidation, no pleural space collection	right upper lobe consolidation reducing, no pleural space collection	heterogeneous opacities right side, no pleural collections	6	1 day	2 l/min	FALSE
drain	5314	2013-03-05	2013-03-06	2013-03-06	2013-03-11	K.M	132	male	kabachirya	365	36.5	27	2.7	127	167	68	84	36	TRUE	TRUE	machinery	good bilateral air entry	20	increased reticulonodular opacities in right lung field, dilated left heart chamber	PDA 8mm with L-R shunt	negative	105	15	20	10	no	2013-03-06	2013-03-08	yes	yes	yes	400	no	no	0	none	n/a	hilar opacities, no pleural space collection	no pleural space collection, lungs well expanded	no pleural space collection, lungs well expanded	12	2 days	1.5 l/min	FALSE
no drain	5215	2013-03-08	2013-03-11	2013-03-11	2013-03-15	H.A	10	female	rwamuranga	363	36.3	65	6.5	71	129	139	85	45	TRUE	TRUE	machinery	chest clear	35	normal chest xray	small PDA	negative	60	5		10	yes	2013-03-11	2013-03-12	yes	N/A	N/A		N/A	N/A	0	none	n/a	no pleural space collection	no pleural space collections	normal chest xray	8	1 day	0.5 l/min	FALSE
no drain	2222	2013-03-13	2013-03-15	2013-03-15	2013-03-20	N.N	36	female	seeta	365	36.5	10	1	88	129	116	100	50	TRUE	TRUE	machinery	chestis clear	52	normal chest xray	large PDA, normal valves and pericardium	negative	120	8		10	yes	2013-03-15	2013-03-16	no	N/A	N/A		N/A	N/A	0	none	n/a	n/a	normal lung expansion	normal lung expansion	6	1 day	0.5 l/min	FALSE
no drain	5025	2013-03-15	2013-03-18	2013-03-18	2013-03-22	F.N	60	female	mbarara	368	36.8	18	1.8	109	151	88	116	56	TRUE	TRUE	machinery	chest clear	22	normal chest xray	moderately sized PDA with L_R shunt	negative	80	8		12	yes	2013-03-18	2013-03-19	yes	N/A	N/A		N/A	N/A	0	none	n/a	plethora both lung fields more on left side	no pleural space collection	no pleural space collection	7	1 day	1.5 l/min	FALSE
drain	4827	2013-03-18	2013-03-20	2013-03-20	2013-03-22	N.B	36	female	bunga	365	36.5	15	1.5	95	166	103	129	86	TRUE	TRUE	machinery	chest clear	24	normal chest xray	large PDA 3mm L-R shunt mild MR, trileaflet aortic valve	negative	45	4	20	9	yes	2013-03-20	2013-03-21	yes	yes	yes	22	no	yes	0	none	n/a	plethora left side, right side normal	normal lung expansion	normal lung expansion	6	1 day	1 l/min	FALSE
no drain	4728	2013-03-20	2013-03-22	2013-03-22	2013-03-27	M.G	6	female	kibuli	358	35.8	78	7.8	59	224	70	80	40	TRUE	TRUE	machinery	chest clear	30	homogeneius opacity right lung field, no fluid or air collection	moderate PDA 3mm, left to right shunt, normal valves	negative	60	5		5	yes	2013-03-22	2013-03-23	yes	N/A	N/A		N/A	N/A	0	none	n/a	plethora left side, right side has homogeneous opacity	costophrenic angles clear, lungs well expanded	lungs well expanded, no pleural fluid or air collection	5	1 day	1.5 l/min	FALSE
no drain	4629	2013-03-20	2013-03-22	2013-03-22	2013-03-27	N.M	27	female	kalungu	36	3.6	99	9.9	83	144	76	97	54	TRUE	TRUE	machinery	chest clear	38	normal lung fields	large PDA, left to right shunt,normal valves	negative	60	4		8	yes	2013-03-22	2013-03-23	yes	N/A	N/A		N/A	N/A	0	none	n/a	plethora both lung fields, no air or fluid collection	lungs well expanded, no fluid or air collection in pleura	normal lung fields	3	1 day	0.5 l/min	FALSE
drain	4530	2013-03-19	2013-03-25	2013-03-25	2013-03-29	N.D	36	female	kibuli	368	36.8	14	1.4	98	141	108	105	65	TRUE	TRUE	machinery	chest clear	27	heterogeneous opacities right side, left side is normal	large PDA 4.6mm, L-R shunt, volume overload left heart	negative	90	5	18	7	yes	2013-03-25	2013-03-26	yes	yes	yes	70	no	no	0	none	n/a	no fluid or air collections in pleural space	normal chest xray	normal chest xray	6	1 day	1 l/min	FALSE
drain	4417	2013-04-05	2013-04-08	2013-04-08	2013-04-12	B.N	7	female	ENTEBBE	36	3.6	53	5.3	66	122	134	110	50	TRUE	TRUE	machinery	good bilateral air entry	38	normal lung fields bilaterally	moderately sized PDA with large shunt. Normal pulmonary pressure	negative	60	5	20	8	yes	2013-04-08	2013-04-09	yes	yes	yes	10	no	no	3	no	n/a	plethora bilaterally, chest tube well positioned	lung well expanded, costophrenic angles clear	costp phrenic angles clear, no air collection	10	1 day	1.5 l/min	FALSE
drain	4120	2013-04-05	2013-04-08	2013-04-08	2013-04-12	N.M	96	female	hoima	364	36.4	20	2	16	178	109	113	72	TRUE	TRUE	machinery	chest clear	28	increased hilar marking but no pleural space accumulation.	PDA 3mm with L to R shunt, normal pulmonary and systemic venous return	negative	60	2	26	7	yes	2013-04-08	2013-04-09	yes	yes	yes	60	no	no	7	n/a	n/a	plethora both lung fields, no pleural space accumulation.	plethora on right side cleared, left side still hazy.	normal lung fields, no fluid or air collection	8	1 day	0.5 l/min	FALSE
no drain	4318	2013-04-12	2013-04-15	2013-04-15	2013-04-19	O.D	6	male	kampala	358	35.8	55	5.5	65	130	140	85	47	TRUE	TRUE	machinery	both lung fields clear	30	normal x-ray features, no fluid or air collection	large PDA, 4mm with L to R shunt, dilated left heart chambers	negative	65	5		7	yes	2013-04-15	2013-04-16	yes	N/A	N/A		N/A	N/A	6	n/a	n/a	plethora both lung fields	no air, costophrenic angles clear	no air or fluid collection, lungs well expanded	4	1 day	2 l/min	FALSE
no drain	4219	2013-04-12	2013-04-15	2013-04-15	2013-04-19	N.H	36	female	wakiso	365	36.5	22	2.2	103	207	110	110	50	TRUE	TRUE	machinery	good bilateral air entry, no rhonchi or crepts	25	normal lung fields bilaterally	moderate-large PDA 3.8mm, L to R shunt. normal systemic and pulmonary venous return.	negative	90	5		7	yes	2013-04-15	2013-04-16	yes	N/A	N/A		N/A	N/A	0	n/a	n/a	plethora both lung fields	no pleural space collections, both lungs expanded, subcutaneous emphysema	lung fields well expanded, no air or fluid collection. subcutaneous emphysema	2	1 day	2 l/min	FALSE
drain	4926	2013-04-19	2013-04-22	2013-04-22	2013-04-26	P.N	9	female	mbale	365	36.5	57	5.7	68	123	111	71	35	TRUE	TRUE	machinery	reduced breath sounds left side, right side noemal air entry	33	normal lung fields, no fluid or air collections	large PDA L to R shunt, no other cardiac defects	negative	120	6	16	7	yes	2013-04-22	2013-04-23	yes	yes	yes	25	no	no	0	n/a	n/a	plethora both lung fields	normal lung expansion, no fluid or air collection.	normal lung expansion, no fluid or air collection	16	1 day	1 l/min	FALSE
drain	2641	2013-04-19	2013-04-23	2013-04-23	2013-04-30	K.M	66	female	kabale	362	36.2	18	1.8	137	95	120	100	55	TRUE	TRUE	machinery	reduced breath sounds right lung field	35	reduced opacity right hilar region	moderate PDA 3mm, large left ventricle with MR	negative	120	8	20	12	yes	2013-04-23	2013-04-25	yes	yes	yes	60	no	no	0	n/a	n/a	pplethora both lung fields	no fluid or air collection	no fluid or air collections	20	2 days	5 l/min	FALSE
no drain	4219	2013-04-24	2013-05-06	2013-05-06	2013-05-13	E.C	3	male	mengo	36	3.6	36	3.6	52	133	115	70	33	TRUE	TRUE	machinery	chest clear	30	bilaterally clear lung fields	moderate PDA, no other cardiac anomalies	negative	60	8		8	yes	2013-05-06	2013-05-07	yes	N/A	N/A		N/A	N/A	5	none	n/a	plethora on left side lung field	lungs well expanded, no air or fluid collection	lungs well expanded, no air or fluid collection	5	1 day	0.5 l/min	FALSE
no drain	4031	2013-05-24	2013-05-27	2013-05-27	2013-06-01	N.G	17	female	wakiso	368	36.8	6	0.6	70	122	112	82	41	TRUE	TRUE	machinery	chest clear	28	normal chest x-ray	moderately sized PDA diameter 3mm with L to R shunt. normal aortic arch	negative	120	8		8	yes	2013-05-27	2013-05-28	yes	N/A	N/A		N/A	N/A	3	none	n/a	plethora left lung field	lungs well expanded, plethora cleared	lungs well expanded, no air or fluid collectons	2	1 day	0.5 l/min	FALSE
no drain	3932	2013-05-20	2013-05-27	2013-05-27	2013-06-01	K.C	36	female	kampala	362	36.2	13	1.3	96	146	102	104	47	TRUE	TRUE	machinery	chest clear	25	normal lung fields bilaterally.	large PDA 4mm, L to R shunt. normal aorta	negative	45	8		7	yes	2013-05-27	2013-05-28	yes	N/A	N/A		N/A	N/A	5	none	n/a	plethora left lung field	both lung fields clear	no fluid or air accumulation	3	1 day	0.5 l/min	FALSE
drain	3833	2013-06-04	2013-06-05	2013-06-05	2013-06-10	A.M	36	female	wakiso	369	36.9	16	1.6	96	173	113	89	41	TRUE	TRUE	machinery	chest clear	24	normal chest x-ray	large PDA 5mm with L-R shunt	negative	45	5	20	10	yes	2013-06-05	2013-06-06	yes	yes	yes	65	no	no	4	none	n/a	plethora on left side of chest, tube well positioned	slight heterogeneous opacity left side, subcutaneous emphysema	normal chest xray, no subcutaneous emphysema	20	1 day	1l/min	FALSE
drain	2740	2013-06-20	2013-06-24	2013-06-24	2013-06-28	K.R	9	female	mbarara	359	35.9	5	0.5	51	192	115	90	70	TRUE	TRUE	machinery	both lung fields clear	30	normal chest x-ray, no costophrenic accumulation	moderate PDA 3mm with L to R shunt. no pulmonary hypertension	negative	60	5	16	8	yes	2013-06-24	2013-06-25	yes	yes	yes		no	no	6	none	n/a	tube well positioned, no plethora in lung fields	clear lung fields bilaterally	no fluid or air collections	10	1 day	1.5 l/min	FALSE
no drain	3734	2013-06-27	2013-06-28	2013-06-28	2013-07-03	B.M	19	male	kampala	36	3.6	10	1	87	132	121	80	35	TRUE	TRUE	machinery	chest clear	32	normal lung fields	large PDA 4.5mm with L to R shunt	negative	60	8		10	yes	2013-06-28	2013-06-29	yes	N/A	N/A		N/A	N/A	2	none	n/a	plethora left lung field	both lung fileds clear	no fluid or air collection	4	1 day	1 l/min	FALSE
drain	3635	2013-06-28	2013-07-01	2013-07-01	2013-07-05	P.B	24	female	nebbi	36	3.6	8	0.8	76	139	148	86	43	TRUE	TRUE	machinery	chest clear	28	normal lung fields, no fluid or air collection	moderately sized PDA 3mm with L to R shunt	negative	60	15	20	8	yes	2013-07-01	2013-07-02	yes	yes	yes	32	no	no	7	none	n/a	consolidation right lung field, plethora left lung field	right lung consolidation resolving, no plethora left lung	slight opacity right apical field, left lung well expanded	12	1 day	0.5 l/min	FALSE
no drain	1429	2013-07-17	2013-07-22	2013-07-22	2013-07-26	K.J	5	male	kampala	358	35.8	75	7.5	66	172	131	80	40	TRUE	TRUE	machinery	chest clear	30	normal lung fields, no fluid or air collection	moderately sized PDA 2.5mm with Lto R shunt. small VSD	negative	90	8		8	yes	2013-07-22	2013-07-23	yes	N/A	N/A		N/A	N/A	0	none	n/a	slight plethora left lung field, normal right lung field	normal lung fields bilaterally, no air or fluid collection	no air or fluid collection	0	1 day	0 l/min	FALSE
drain	2542	2013-08-16	2013-08-22	2013-08-22	2013-08-26	N.S	12	female	kampala	364	36.4	7	0.7	73	131	130	95	42	TRUE	TRUE	machinery	chest clear bilaterally	30	heterogeneous opacity on right more than left. enlarged left ventricle	moderately sized PDA	negative	140	5	18	8	yes	2013-08-22	2013-08-23	yes	yes	yes	28	no	no	6	none	N/A		No fluid or air collection in costophrenic angles	normal chest x-ray	5	1 day	0.5l/min	FALSE
no drain	2425	2013-08-23	2013-08-26	2013-08-26	2013-08-30	M.W	4	female	jinja	355	35.5	62	6.2	65	147	130	97	59	TRUE	TRUE	machinery	chest is clear	35	normal chest x-ray	moderately enlarged PDA	negative	45	5		6	yes			no	N/A	N/A		N/A	N/A	4	n/a	n/a	no	good lung expansion. no fluid in costophrenic angles	normal chest x-ray	5	DID NOT STAY IN ICU	0.5 l/min	FALSE
no drain	2227	2013-09-21	2013-09-23	2013-09-22	2013-09-28	K.O	12	male	KYENJOJO	362	36.2	6	0.6	76	104	112	85	50	TRUE	TRUE	machinery	CHEST CLEAR	30	ENLARGED CARDIAC SHADOW, CLEAR COSTOPHRENIC ANGLES	LARGE PDA, 10MM	negative	55	4		10	yes	2013-09-23	2013-09-24	yes	N/A	N/A		N/A	N/A	0	NIL	N/A	CLEAR LUNG FIELDS	LUNG FIELDS CLEAR, COSTOPHRENIC ANGLES VISUALISED	COSTOPHRENIC ANGLES CLEAR	24	1 day	3l/min	FALSE
drain	2326	2013-09-12	2013-09-18	2013-09-14	2013-09-22	O.P	12	female	MBARARA	358	35.8	5	0.5	73	93	147	84	60	TRUE	TRUE	machinery	CHEST CLEAR	28	ENLARGED CARDIAC SHADOW, LUNG FIELDS CLEAR, COSTOPHRENIC ANGLES CLEAR	LARGE PDA, 7MM, VOLUME OVERLOADED LEFT HEART CHAMBERS	negative	65	5	18	15	yes	2013-09-18	2013-09-19	yes	yes	yes	20	no	no	0	NIL	N/A	PLETHORA LEFT LUNG FIELD	COSTOPHRENIC ANGLES VISUALISED	WELL EXPANDED LEFT LUNG, COSTOPHRENIC ANGLES FREE/VISUALISED	19	1 day	0.5 l/min	FALSE
[truncated: 3 more columns]
